# Supplementary material for: Ecology and distribution of Leptospira spp., reservoir hosts and environmental interaction in Sri Lanka, with identification of a new strain
Source: PLoS Negl Trop Dis. 2022 Sep 16;16(9):e0010757. doi: 10.1371/journal.pntd.0010757 (PMC9518908; doi:10.1371/journal.pntd.0010757)
Supplement: S1 Data — (XLSX) [file pntd.0010757.s001.xlsx]

## Sheet: Data
ID	Country	year	month	site	host_species	gender	lepto_species	storage	shannon	season
SL1001	Sri Lanka	2018	06	Wet	Rattus rattus	Male		1_2	0.650263	Wet
SL1002	Sri Lanka	2018	06	Wet	Rattus rattus	Female		1_1	0.411813	Wet
SL1003	Sri Lanka	2018	06	Wet	Rattus rattus	Female	n.d.	1_3	0.603602	Wet
SL1004	Sri Lanka	2018	06	Wet	Rattus rattus	Female		1_4	0.322023	Wet
SL1005	Sri Lanka	2018	06	Wet	Rattus rattus	Male		1_9	0	Wet
SL1006	Sri Lanka	2018	06	Wet	Suncus murinus	Male		1_1	0.411813	Wet
SL1007	Sri Lanka	2018	06	Wet	Suncus murinus	Female	L. borg	2_7	0.503984	Wet
SL1008	Sri Lanka	2018	06	Wet	Suncus murinus	Male	L. borg	2_10	0.823241	Wet
SL1009	Sri Lanka	2018	06	Wet	Rattus rattus	Female		2_6	0	Wet
SL1010	Sri Lanka	2018	06	Wet	Rattus rattus	Female		2_1	0.34187	Wet
SL1011	Sri Lanka	2018	06	Wet	Rattus rattus	Female		2_2	0.546146	Wet
SL1012	Sri Lanka	2018	06	Wet	Bandicota indica	Female		2_3	1.00213	Wet
SL1013	Sri Lanka	2018	06	Wet	Rattus rattus	Female		2_1	0.34187	Wet
SL1014	Sri Lanka	2018	06	Wet	Rattus rattus	Female		1_4	0.322023	Wet
SL1015	Sri Lanka	2018	06	Wet	Rattus rattus	Female		1_5	0.459014	Wet
SL1016	Sri Lanka	2018	06	Wet	Mus booduga	Male		1_10	0.830165	Wet
SL1017	Sri Lanka	2018	06	Wet	Rattus rattus	Female		1_1	0.411813	Wet
SL1018	Sri Lanka	2018	06	Wet	Rattus rattus	Male		1_3	0.603602	Wet
SL1019	Sri Lanka	2018	06	Wet	Rattus rattus	Female		1_6	1.05289	Wet
SL1020	Sri Lanka	2018	06	Wet	Rattus rattus	Male		1_4	0.322023	Wet
SL1021	Sri Lanka	2018	06	Wet	Mus booduga	Male	L. kirsch	1_6	1.05289	Wet
SL1022	Sri Lanka	2018	06	Wet	Rattus rattus	Female		1_3	0.603602	Wet
SL1023	Sri Lanka	2018	06	Wet	Rattus rattus	Female		2_3	1.00213	Wet
SL1024	Sri Lanka	2018	06	Wet	Rattus rattus	Female		2_3	1.00213	Wet
SL1025	Sri Lanka	2018	06	Wet	Rattus rattus	Female		2_4	0.450159	Wet
SL1026	Sri Lanka	2018	06	Wet	Rattus rattus	Male		2_10	0.823241	Wet
SL1027	Sri Lanka	2018	06	Wet	Rattus rattus	Male		2_2	0.546146	Wet
SL1028	Sri Lanka	2018	06	Wet	Suncus murinus	Female	L. borg	2_1	0.34187	Wet
SL1029	Sri Lanka	2018	06	Wet	Rattus rattus	Male		2_1	0.34187	Wet
SL1030	Sri Lanka	2018	06	Wet	Rattus rattus	Male		2_6	0	Wet
SL1031	Sri Lanka	2018	06	Wet	Rattus rattus	Female		2_9	0.720171	Wet
SL1032	Sri Lanka	2018	07	Wet	Rattus rattus	Female		2_10	0.823241	Wet
SL1033	Sri Lanka	2018	07	Wet	Rattus rattus	Female		2_2	0.546146	Wet
SL1034	Sri Lanka	2018	07	Wet	Rattus rattus	Female		1_4	0.322023	Wet
SL1035	Sri Lanka	2018	07	Wet	Rattus rattus	Male		1_5	0.459014	Wet
SL1036	Sri Lanka	2018	07	Wet	Suncus murinus	Female		1_6	1.05289	Wet
SL1037	Sri Lanka	2018	07	Wet	Mus booduga	Male		2_10	0.823241	Wet
SL1038	Sri Lanka	2018	07	Wet	Mus booduga	Female		2_3	1.00213	Wet
SL1039	Sri Lanka	2018	07	Wet	Suncus murinus	Female	L. borg	2_2	0.546146	Wet
SL1040	Sri Lanka	2018	07	Int	Suncus murinus	Male		3_4	0.781066	Wet
SL1041	Sri Lanka	2018	07	Int	Rattus rattus	Male		3_5	0.422022	Wet
SL1042	Sri Lanka	2018	07	Int	Rattus rattus	Female	L. borg	3_10	0	Wet
SL1043	Sri Lanka	2018	07	Int	Rattus rattus	Female		3_9	0	Wet
SL1044	Sri Lanka	2018	07	Int	Suncus murinus	Female		3_4	0.781066	Wet
SL1045	Sri Lanka	2018	07	Int	Suncus murinus	Female		3_5	0.422022	Wet
SL1046	Sri Lanka	2018	07	Int	Rattus rattus	Male		4_2	0.322023	Wet
SL1047	Sri Lanka	2018	07	Int	Rattus rattus	Female		4_3	0.289032	Wet
SL1048	Sri Lanka	2018	07	Int	Suncus murinus	Male	L. borg	4_1	0.430051	Wet
SL1049	Sri Lanka	2018	07	Int	Suncus murinus	Female		4_8	1.13034	Wet
SL1050	Sri Lanka	2018	07	Int	Rattus rattus	Male		4_7	0.459014	Wet
SL1051	Sri Lanka	2018	07	Int	Rattus rattus	Male		4_1	0.430051	Wet
SL1052	Sri Lanka	2018	07	Int	Rattus rattus	Female		4_1	0.430051	Wet
SL1053	Sri Lanka	2018	07	Int	Rattus rattus	Female		3_2	0.536182	Wet
SL1054	Sri Lanka	2018	07	Int	Rattus rattus	Male		3_3	0	Wet
SL1055	Sri Lanka	2018	07	Int	Rattus rattus	Female		3_4	0.781066	Wet
SL1056	Sri Lanka	2018	07	Int	Suncus murinus	Male		3_1	0.634835	Wet
SL1057	Sri Lanka	2018	07	Int	Rattus rattus	Female		3_5	0.422022	Wet
SL1058	Sri Lanka	2018	07	Int	Rattus rattus	Male		3_3	0	Wet
SL1059	Sri Lanka	2018	07	Int	Rattus rattus	Female		4_3	0.289032	Wet
SL1060	Sri Lanka	2018	07	Int	Rattus rattus	Male		4_5	0.603602	Wet
SL1061	Sri Lanka	2018	07	Int	Rattus rattus	Male		4_6	0	Wet
SL1062	Sri Lanka	2018	07	Int	Rattus rattus	Female		4_7	0.459014	Wet
SL1063	Sri Lanka	2018	07	Int	Rattus rattus	Male		4_10	0.503984	Wet
SL1064	Sri Lanka	2018	07	Int	Rattus rattus	Female		3_10	0	Wet
SL1065	Sri Lanka	2018	07	Int	Rattus rattus	Female		3_10	0	Wet
SL1066	Sri Lanka	2018	07	Int	Suncus murinus	Male		3_2	0.536182	Wet
SL1067	Sri Lanka	2018	07	Int	Rattus rattus	Male		4_2	0.322023	Wet
SL1068	Sri Lanka	2018	07	Int	Suncus murinus	Female	L. borg	4_2	0.322023	Wet
SL1069	Sri Lanka	2018	07	Int	Rattus rattus	Female		4_3	0.289032	Wet
SL1070	Sri Lanka	2018	07	Dry	Suncus murinus	Male	L. borg	5_5	0.459014	Wet
SL1071	Sri Lanka	2018	07	Dry	Suncus murinus	Female		5_6	0.422022	Wet
SL1072	Sri Lanka	2018	07	Dry	Rattus rattus	Male		5_7	0	Wet
SL1073	Sri Lanka	2018	07	Dry	Rattus rattus	Male		5_8	0.503984	Wet
SL1074	Sri Lanka	2018	07	Dry	Rattus rattus	Female		5_1	0.450159	Wet
SL1075	Sri Lanka	2018	07	Dry	Rattus rattus	Male		5_2	0.603602	Wet
SL1076	Sri Lanka	2018	07	Dry	Rattus rattus	Female		5_3	0.411813	Wet
SL1077	Sri Lanka	2018	07	Dry	Rattus rattus	Male		5_5	0.459014	Wet
SL1078	Sri Lanka	2018	07	Dry	Rattus rattus	Female		5_6	0.422022	Wet
SL1079	Sri Lanka	2018	07	Dry	Rattus rattus	Female		5_8	0.503984	Wet
SL1080	Sri Lanka	2018	07	Dry	Rattus rattus	Female		5_9	0	Wet
SL1081	Sri Lanka	2018	07	Dry	Rattus rattus	Female	L. borg	5_2	0.603602	Wet
SL1082	Sri Lanka	2018	07	Dry	Rattus rattus	Male		5_3	0.411813	Wet
SL1083	Sri Lanka	2018	07	Dry	Rattus rattus	Female		5_3	0.411813	Wet
SL1084	Sri Lanka	2018	07	Dry	Rattus rattus	Male		5_1	0.450159	Wet
SL1085	Sri Lanka	2018	07	Dry	Rattus rattus	Female		5_1	0.450159	Wet
SL1086	Sri Lanka	2018	07	Dry	Rattus rattus	Male		5_2	0.603602	Wet
SL1087	Sri Lanka	2018	07	Dry	Rattus rattus	Female		5_3	0.411813	Wet
SL1088	Sri Lanka	2018	07	Dry	Rattus rattus	Female		5_4	0	Wet
SL1089	Sri Lanka	2018	07	Dry	Rattus rattus	Female		5_5	0.459014	Wet
SL1090	Sri Lanka	2018	07	Dry	Rattus rattus	Female		5_6	0.422022	Wet
SL1091	Sri Lanka	2018	07	Dry	Rattus rattus	Male		5_7	0	Wet
SL1092	Sri Lanka	2018	07	Dry	Rattus rattus	Female	L. inter	5_9	0	Wet
SL1093	Sri Lanka	2018	07	Dry	Rattus rattus	Female	L. borg	5_10	0.632503	Wet
SL1094	Sri Lanka	2018	07	Dry	Rattus rattus	Female		5_3	0.411813	Wet
SL1095	Sri Lanka	2018	07	Dry	Suncus murinus	Female	L. borg	5_3	0.411813	Wet
SL1096	Sri Lanka	2018	07	Wet	Suncus murinus	Female		1_4	0.322023	Wet
SL1097	Sri Lanka	2018	07	Dry	Suncus murinus	Female	L. borg	5_1	0.450159	Wet
SL1098	Sri Lanka	2018	07	Dry	Rattus rattus	Female	L. borg	5_1	0.450159	Wet
SL1099	Sri Lanka	2018	07	Dry	Rattus rattus	Female	L. borg	5_1	0.450159	Wet
SL1100	Sri Lanka	2018	07	Dry	Rattus rattus	Female		5_10	0.632503	Wet
SL1101	Sri Lanka	2018	07	Dry	Rattus rattus	Female		5_10	0.632503	Wet
SL1102	Sri Lanka	2018	07	Dry	Rattus rattus	Female	L. borg	5_3	0.411813	Wet
SL1103	Sri Lanka	2018	07	Dry	Rattus rattus	Female		5_4	0	Wet
SL1104	Sri Lanka	2018	07	Dry	Rattus rattus	Male		5_7	0	Wet
SL1105	Sri Lanka	2018	07	Dry	Rattus rattus	Male	L. inter	5_8	0.503984	Wet
SL1106	Sri Lanka	2018	07	Dry	Suncus murinus	Female		5_2	0.603602	Wet
SL1107	Sri Lanka	2018	07	Dry	Rattus rattus	Male		5_3	0.411813	Wet
SL1108	Sri Lanka	2018	07	Dry	Rattus rattus	Female		5_5	0.459014	Wet
SL1109	Sri Lanka	2018	07	Dry	Rattus rattus	Female		5_10	0.632503	Wet
SL1110	Sri Lanka	2018	07	Dry	Rattus rattus	Female		5_2	0.603602	Wet
SL1111	Sri Lanka	2018	07	Dry	Rattus rattus	Female		5_3	0.411813	Wet
SL1112	Sri Lanka	2018	07	Dry	Rattus rattus	Female		5_3	0.411813	Wet
SL1113	Sri Lanka	2018	07	Dry	Rattus rattus	Male		5_4	0	Wet
SL1114	Sri Lanka	2018	07	Dry	Rattus rattus	Male		5_7	0	Wet
SL1115	Sri Lanka	2018	07	Dry	Rattus rattus	Male	L. borg	5_5	0.459014	Wet
SL1116	Sri Lanka	2018	07	Dry	Rattus rattus	Female	L. borg	5_6	0.422022	Wet
SL1117	Sri Lanka	2018	08	Dry	Suncus murinus	Male	L. borg	5_10	0.632503	Wet
SL1118	Sri Lanka	2018	08	Dry	Rattus rattus	Female	L. borg	5_10	0.632503	Wet
SL1119	Sri Lanka	2018	08	Dry	Rattus rattus	Female		5_5	0.459014	Wet
SL1120	Sri Lanka	2018	07	Wet	Rattus rattus	Female		2_2	0.546146	Wet
SL1121	Sri Lanka	2018	08	Dry	Rattus rattus	Male		5_3	0.411813	Wet
SL1122	Sri Lanka	2018	07	Wet	Rattus rattus	Female		2_4	0.450159	Wet
SL1123	Sri Lanka	2018	07	Wet	Rattus rattus	Female		2_10	0.823241	Wet
SL1124	Sri Lanka	2018	08	Wet	Rattus rattus	Female		1_2	0.650263	Wet
SL1125	Sri Lanka	2018	08	Wet	Rattus rattus	Male		1_6	1.05289	Wet
SL1126	Sri Lanka	2018	08	Wet	Rattus rattus	Male		1_2	0.650263	Wet
SL1127	Sri Lanka	2018	08	Wet	Rattus rattus	Female		1_1	0.411813	Wet
SL1128	Sri Lanka	2018	08	Int	Rattus rattus	Female		3_5	0.422022	Wet
SL1129	Sri Lanka	2018	08	Int	Rattus rattus	Male		3_3	0	Wet
SL1130	Sri Lanka	2018	08	Int	Rattus rattus	Male		3_5	0.422022	Wet
SL1131	Sri Lanka	2018	08	Int	Rattus rattus	Male		4_9	0	Wet
SL1132	Sri Lanka	2018	08	Int	Rattus rattus	Female		4_10	0.503984	Wet
SL1133	Sri Lanka	2018	08	Int	Rattus rattus	Female		4_2	0.322023	Wet
SL1134	Sri Lanka	2018	11	Int	Rattus rattus	Female	L. borg	3_3	0	Wet
SL1135	Sri Lanka	2018	11	Int	Suncus murinus	Male	L. borg	3_1	0.634835	Wet
SL1136	Sri Lanka	2018	11	Int	Rattus rattus	Female		3_1	0.634835	Wet
SL1137	Sri Lanka	2018	11	Int	Rattus rattus	Female		3_2	0.536182	Wet
SL1138	Sri Lanka	2018	11	Int	Rattus rattus	Male		3_3	0	Wet
SL1139	Sri Lanka	2018	11	Int	Rattus rattus	Female		3_10	0	Wet
SL1140	Sri Lanka	2018	11	Int	Rattus rattus	Female		3_2	0.536182	Wet
SL1141	Sri Lanka	2018	11	Int	Rattus rattus	Male		3_3	0	Wet
SL1142	Sri Lanka	2018	11	Int	Rattus rattus	Male		3_6	0	Wet
SL1143	Sri Lanka	2018	11	Int	Rattus rattus	Male	L. inter	3_7	0.459014	Wet
SL1144	Sri Lanka	2018	11	Int	Rattus rattus	Female		3_4	0.781066	Wet
SL1145	Sri Lanka	2018	11	Int	Rattus rattus	Male		3_6	0	Wet
SL1146	Sri Lanka	2018	11	Int	Rattus rattus	Female		3_3	0	Wet
SL1147	Sri Lanka	2018	11	Int	Rattus rattus	Female		3_8	0	Wet
SL1148	Sri Lanka	2018	11	Int	Rattus rattus	Male		3_2	0.536182	Wet
SL1149	Sri Lanka	2018	11	Int	Rattus rattus	Male	L. inter	3_2	0.536182	Wet
SL1150	Sri Lanka	2018	11	Int	Rattus rattus	Male	L. inter	3_4	0.781066	Wet
SL1151	Sri Lanka	2018	11	Int	Rattus rattus	Female		4_5	0.603602	Wet
SL1152	Sri Lanka	2018	11	Int	Rattus rattus	Male		4_6	0	Wet
SL1153	Sri Lanka	2018	11	Int	Rattus rattus	Female		4_7	0.459014	Wet
SL1154	Sri Lanka	2018	11	Int	Suncus murinus	Female		4_8	1.13034	Wet
SL1155	Sri Lanka	2018	11	Int	Rattus rattus	Female		4_3	0.289032	Wet
SL1156	Sri Lanka	2018	11	Int	Rattus rattus	Male		4_4	0.459014	Wet
SL1157	Sri Lanka	2018	11	Int	Rattus rattus	Male		4_2	0.322023	Wet
SL1158	Sri Lanka	2018	11	Int	Rattus rattus	Female		4_5	0.603602	Wet
SL1159	Sri Lanka	2018	11	Int	Rattus rattus	Female		4_6	0	Wet
SL1160	Sri Lanka	2018	11	Int	Suncus murinus	Female		4_10	0.503984	Wet
SL1161	Sri Lanka	2018	11	Int	Rattus rattus	Male		4_2	0.322023	Wet
SL1162	Sri Lanka	2018	11	Int	Rattus rattus	Male		4_3	0.289032	Wet
SL1163	Sri Lanka	2018	11	Int	Rattus rattus	Female		4_6	0	Wet
SL1164	Sri Lanka	2018	11	Int	Rattus rattus	Female		3_8	0	Wet
SL1165	Sri Lanka	2018	11	Int	Rattus rattus	Female		3_9	0	Wet
SL1166	Sri Lanka	2018	11	Int	Rattus rattus	Female		3_10	0	Wet
SL1167	Sri Lanka	2018	11	Int	Suncus murinus	Female		3_2	0.536182	Wet
SL1168	Sri Lanka	2018	11	Int	Rattus rattus	Female		3_4	0.781066	Wet
SL1169	Sri Lanka	2018	11	Int	Rattus rattus	Female		4_8	1.13034	Wet
SL1170	Sri Lanka	2018	11	Int	Rattus rattus	Female		4_9	0	Wet
SL1171	Sri Lanka	2018	11	Int	Rattus rattus	Male		4_3	0.289032	Wet
SL1172	Sri Lanka	2018	11	Int	Rattus rattus	Female		4_5	0.603602	Wet
SL1173	Sri Lanka	2018	11	Int	Rattus rattus	Female		4_1	0.430051	Wet
SL1174	Sri Lanka	2018	11	Int	Suncus murinus	Male		3_2	0.536182	Wet
SL1175	Sri Lanka	2018	11	Int	Suncus murinus	Female		3_1	0.634835	Wet
SL1176	Sri Lanka	2018	11	Int	Rattus rattus	Female	L. inter	3_2	0.536182	Wet
SL1177	Sri Lanka	2018	11	Int	Rattus rattus	Female		3_7	0.459014	Wet
SL1178	Sri Lanka	2018	11	Int	Rattus rattus	Male		3_5	0.422022	Wet
SL1179	Sri Lanka	2018	11	Int	Rattus rattus	Female		3_3	0	Wet
SL1180	Sri Lanka	2018	11	Int	Rattus rattus	Female		3_5	0.422022	Wet
SL1181	Sri Lanka	2018	11	Int	Rattus rattus	Male		3_9	0	Wet
SL1182	Sri Lanka	2018	11	Int	Rattus rattus	Female		3_10	0	Wet
SL1183	Sri Lanka	2018	11	Int	Rattus rattus	Male		3_2	0.536182	Wet
SL1184	Sri Lanka	2018	11	Int	Rattus rattus	Male		4_3	0.289032	Wet
SL1185	Sri Lanka	2018	11	Int	Rattus rattus	Female		4_4	0.459014	Wet
SL1186	Sri Lanka	2018	11	Int	Rattus rattus	Female		4_5	0.603602	Wet
SL1187	Sri Lanka	2018	11	Int	Rattus rattus	Male		4_10	0.503984	Wet
SL1188	Sri Lanka	2018	11	Int	Rattus rattus	Male	L. inter	4_3	0.289032	Wet
SL1189	Sri Lanka	2018	11	Int	Bandicota indica	Male		4_5	0.603602	Wet
SL1190	Sri Lanka	2018	11	Int	Rattus rattus	Male		4_7	0.459014	Wet
SL1191	Sri Lanka	2018	11	Int	Rattus rattus	Female		4_2	0.322023	Wet
SL1192	Sri Lanka	2018	11	Int	Rattus rattus	Female		4_10	0.503984	Wet
SL1193	Sri Lanka	2018	11	Int	Rattus rattus	Female		4_2	0.322023	Wet
SL1194	Sri Lanka	2018	11	Int	Rattus rattus	Female		4_3	0.289032	Wet
SL1195	Sri Lanka	2018	11	Int	Suncus murinus	Male		4_4	0.459014	Wet
SL1196	Sri Lanka	2018	11	Int	Rattus rattus	Female		4_6	0	Wet
SL1197	Sri Lanka	2018	11	Int	Rattus rattus	Female		4_10	0.503984	Wet
SL1198	Sri Lanka	2018	12	Wet	Rattus rattus	Male		1_2	0.650263	Wet
SL1199	Sri Lanka	2018	12	Wet	Rattus rattus	Female		1_3	0.603602	Wet
SL1200	Sri Lanka	2018	12	Wet	Rattus rattus	Female		1_2	0.650263	Wet
SL1201	Sri Lanka	2018	12	Wet	Rattus rattus	Female		1_10	0.830165	Wet
SL1202	Sri Lanka	2018	12	Wet	Suncus murinus	Male		1_2	0.650263	Wet
SL1203	Sri Lanka	2018	12	Wet	Suncus murinus	Male		1_3	0.603602	Wet
SL1204	Sri Lanka	2018	12	Wet	Suncus murinus	Female		1_5	0.459014	Wet
SL1205	Sri Lanka	2018	12	Wet	Suncus murinus	Female		1_6	1.05289	Wet
SL1206	Sri Lanka	2018	12	Wet	Rattus rattus	Female		1_8	0	Wet
SL1207	Sri Lanka	2018	12	Wet	Rattus rattus	Female		1_1	0.411813	Wet
SL1208	Sri Lanka	2018	12	Wet	Rattus rattus	Female		1_4	0.322023	Wet
SL1209	Sri Lanka	2018	12	Wet	Bandicota indica	Male		1_2	0.650263	Wet
SL1210	Sri Lanka	2018	12	Wet	Rattus rattus	Male		1_10	0.830165	Wet
SL1211	Sri Lanka	2018	12	Wet	Rattus rattus	Male		1_2	0.650263	Wet
SL1212	Sri Lanka	2018	12	Wet	Rattus rattus	Female		1_3	0.603602	Wet
SL1213	Sri Lanka	2018	12	Wet	Rattus rattus	Male		1_4	0.322023	Wet
SL1214	Sri Lanka	2018	12	Wet	Rattus rattus	Female		1_9	0	Wet
SL1215	Sri Lanka	2018	12	Wet	Rattus rattus	Female		1_1	0.411813	Wet
SL1216	Sri Lanka	2018	12	Wet	Rattus rattus	Male		1_1	0.411813	Wet
SL1217	Sri Lanka	2018	12	Wet	Rattus rattus	Male		1_2	0.650263	Wet
SL1218	Sri Lanka	2018	12	Wet	Rattus rattus	Female	L. inter	1_4	0.322023	Wet
SL1219	Sri Lanka	2018	12	Wet	Rattus rattus	Female		1_5	0.459014	Wet
SL1220	Sri Lanka	2018	12	Wet	Rattus rattus	Female		1_8	0	Wet
SL1221	Sri Lanka	2018	12	Wet	Rattus rattus	Male	n.d.	1_9	0	Wet
SL1222	Sri Lanka	2018	12	Wet	Rattus rattus	Female		1_10	0.830165	Wet
SL1223	Sri Lanka	2018	12	Wet	Rattus rattus	Female		1_10	0.830165	Wet
SL1224	Sri Lanka	2018	12	Wet	Rattus rattus	Male		1_2	0.650263	Wet
SL1225	Sri Lanka	2018	12	Wet	Rattus rattus	Male		2_4	0.450159	Wet
SL1226	Sri Lanka	2018	12	Wet	Rattus rattus	Male		2_8	0	Wet
SL1227	Sri Lanka	2018	12	Wet	Rattus rattus	Female		2_9	0.720171	Wet
SL1228	Sri Lanka	2018	12	Wet	Rattus rattus	Female		2_2	0.546146	Wet
SL1229	Sri Lanka	2018	12	Wet	Bandicota indica	Female		2_4	0.450159	Wet
SL1230	Sri Lanka	2018	12	Wet	Bandicota indica	Male	n.d.	2_9	0.720171	Wet
SL1231	Sri Lanka	2018	12	Wet	Suncus murinus	Female		2_10	0.823241	Wet
SL1232	Sri Lanka	2018	12	Wet	Rattus rattus	Female		2_3	1.00213	Wet
SL1233	Sri Lanka	2018	12	Wet	Rattus rattus	Female		2_4	0.450159	Wet
SL1234	Sri Lanka	2018	12	Wet	Rattus rattus	Female		2_7	0.503984	Wet
SL1235	Sri Lanka	2018	12	Wet	Rattus rattus	Male	n.d.	2_8	0	Wet
SL1236	Sri Lanka	2018	12	Wet	Rattus rattus	Female	L. inter	2_2	0.546146	Wet
SL1237	Sri Lanka	2018	12	Wet	Rattus rattus	Female		2_10	0.823241	Wet
SL1238	Sri Lanka	2018	12	Wet	Rattus rattus	Male		2_2	0.546146	Wet
SL1239	Sri Lanka	2018	12	Wet	Rattus rattus	Female		2_5	0	Wet
SL1240	Sri Lanka	2018	12	Wet	Rattus rattus	Female		2_6	0	Wet
SL1241	Sri Lanka	2018	12	Wet	Rattus rattus	Female		2_9	0.720171	Wet
SL1242	Sri Lanka	2018	12	Wet	Rattus rattus	Female		2_2	0.546146	Wet
SL1243	Sri Lanka	2018	12	Wet	Rattus rattus	Female		2_4	0.450159	Wet
SL1244	Sri Lanka	2018	12	Wet	Rattus rattus	Female		2_5	0	Wet
SL1245	Sri Lanka	2018	12	Wet	Rattus rattus	Male	L. borg	2_6	0	Wet
SL1246	Sri Lanka	2018	12	Wet	Rattus rattus	Female		2_7	0.503984	Wet
SL1247	Sri Lanka	2018	12	Wet	Rattus rattus	Female		2_1	0.34187	Wet
SL1248	Sri Lanka	2018	12	Wet	Rattus rattus	Female		2_10	0.823241	Wet
SL1249	Sri Lanka	2018	12	Wet	Rattus rattus	Male		2_2	0.546146	Wet
SL1250	Sri Lanka	2018	12	Wet	Rattus rattus	Male		2_3	1.00213	Wet
SL2251	Sri Lanka	2019	03	Wet	Rattus rattus	Male		1_1	0.411813	Dry
SL2252	Sri Lanka	2019	03	Wet	Rattus rattus	Male		1_1	0.411813	Dry
SL2253	Sri Lanka	2019	03	Wet	Bandicota indica	Male		1_2	0.650263	Dry
SL2254	Sri Lanka	2019	03	Wet	Rattus rattus	Male		1_3	0.603602	Dry
SL2255	Sri Lanka	2019	03	Wet	Rattus rattus	Female		1_7	0	Dry
SL2256	Sri Lanka	2019	03	Wet	Rattus rattus	Female		1_9	0	Dry
SL2257	Sri Lanka	2019	03	Wet	Suncus murinus	Female	n.d.	2_3	1.00213	Dry
SL2258	Sri Lanka	2019	03	Wet	Rattus rattus	Male		2_3	1.00213	Dry
SL2259	Sri Lanka	2019	03	Wet	Rattus rattus	Female		2_10	0.823241	Dry
SL2260	Sri Lanka	2019	03	Wet	Bandicota indica	Female	L. borg	2_4	0.450159	Dry
SL2261	Sri Lanka	2019	03	Wet	Suncus murinus	Male		1_1	0.411813	Dry
SL2262	Sri Lanka	2019	03	Wet	Rattus rattus	Female		1_2	0.650263	Dry
SL2263	Sri Lanka	2019	03	Wet	Rattus rattus	Male		1_2	0.650263	Dry
SL2264	Sri Lanka	2019	03	Wet	Rattus rattus	Male		1_8	0	Dry
SL2265	Sri Lanka	2019	03	Wet	Rattus rattus	Female		1_3	0.603602	Dry
SL2266	Sri Lanka	2019	03	Wet	Rattus rattus	Female		1_6	1.05289	Dry
SL2267	Sri Lanka	2019	03	Wet	Rattus rattus	Male		1_4	0.322023	Dry
SL2268	Sri Lanka	2019	03	Wet	Rattus rattus	Female		2_4	0.450159	Dry
SL2269	Sri Lanka	2019	03	Wet	Rattus rattus	Female		2_4	0.450159	Dry
SL2270	Sri Lanka	2019	03	Wet	Rattus rattus	Female		2_2	0.546146	Dry
SL2271	Sri Lanka	2019	03	Wet	Rattus rattus	Female		2_7	0.503984	Dry
SL2272	Sri Lanka	2019	03	Wet	Suncus murinus	Male		2_9	0.720171	Dry
SL2273	Sri Lanka	2019	04	Wet	Bandicota indica	Female	n.d.	1_10	0.830165	Dry
SL2274	Sri Lanka	2019	04	Wet	Rattus rattus	Female		1_3	0.603602	Dry
SL2275	Sri Lanka	2019	04	Wet	Rattus rattus	Female		1_4	0.322023	Dry
SL2276	Sri Lanka	2019	04	Wet	Rattus rattus	Female		1_5	0.459014	Dry
SL2277	Sri Lanka	2019	04	Wet	Rattus rattus	Male		1_6	1.05289	Dry
SL2278	Sri Lanka	2019	04	Wet	Rattus rattus	Female		1_8	0	Dry
SL2279	Sri Lanka	2019	04	Wet	Rattus rattus	Female		1_9	0	Dry
SL2280	Sri Lanka	2019	04	Wet	Rattus rattus	Female		1_10	0.830165	Dry
SL2281	Sri Lanka	2019	04	Wet	Rattus rattus	Female		2_1	0.34187	Dry
SL2282	Sri Lanka	2019	04	Wet	Rattus rattus	Male		2_1	0.34187	Dry
SL2283	Sri Lanka	2019	04	Wet	Rattus rattus	Female		2_2	0.546146	Dry
SL2284	Sri Lanka	2019	04	Wet	Rattus rattus	Female		2_7	0.503984	Dry
SL2285	Sri Lanka	2019	04	Wet	Rattus rattus	Male		2_8	0	Dry
SL2286	Sri Lanka	2019	04	Wet	Rattus rattus	Female		2_8	0	Dry
SL2287	Sri Lanka	2019	04	Wet	Rattus rattus	Male		1_9	0	Dry
SL2288	Sri Lanka	2019	04	Wet	Rattus rattus	Male		1_6	1.05289	Dry
SL2289	Sri Lanka	2019	04	Wet	Rattus rattus	Male		1_3	0.603602	Dry
SL2290	Sri Lanka	2019	04	Wet	Rattus rattus	Female		1_1	0.411813	Dry
SL2291	Sri Lanka	2019	04	Wet	Rattus rattus	Female		1_1	0.411813	Dry
SL2292	Sri Lanka	2019	04	Wet	Rattus rattus	Female		2_3	1.00213	Dry
SL2293	Sri Lanka	2019	04	Wet	Rattus rattus	Male	L. inter	2_6	0	Dry
SL2294	Sri Lanka	2019	04	Wet	Rattus rattus	Male		2_9	0.720171	Dry
SL2295	Sri Lanka	2019	04	Wet	Rattus rattus	Female		2_10	0.823241	Dry
SL2296	Sri Lanka	2019	04	Wet	Rattus rattus	Male	L. inter	1_10	0.830165	Dry
SL2297	Sri Lanka	2019	04	Wet	Rattus rattus	Female		1_4	0.322023	Dry
SL2298	Sri Lanka	2019	04	Wet	Rattus rattus	Male		1_3	0.603602	Dry
SL2299	Sri Lanka	2019	04	Wet	Rattus rattus	Female		1_3	0.603602	Dry
SL2300	Sri Lanka	2019	04	Wet	Rattus rattus	Male		2_3	1.00213	Dry
SL2301	Sri Lanka	2019	04	Wet	Rattus rattus	Female		2_2	0.546146	Dry
SL2302	Sri Lanka	2019	04	Wet	Rattus rattus	Female		2_1	0.34187	Dry
SL2303	Sri Lanka	2019	04	Wet	Rattus rattus	Male		2_1	0.34187	Dry
SL2304	Sri Lanka	2019	04	Wet	Rattus rattus	Male		2_4	0.450159	Dry
SL2305	Sri Lanka	2019	04	Wet	Rattus rattus	Male		2_4	0.450159	Dry
SL2306	Sri Lanka	2019	04	Int	Rattus rattus	Female		3_6	0	Dry
SL2307	Sri Lanka	2019	04	Int	Rattus rattus	Male		3_7	0.459014	Dry
SL2308	Sri Lanka	2019	04	Int	Rattus rattus	Female		3_2	0.536182	Dry
SL2309	Sri Lanka	2019	04	Int	Rattus rattus	Male		3_3	0	Dry
SL2310	Sri Lanka	2019	04	Int	Rattus rattus	Male		3_6	0	Dry
SL2311	Sri Lanka	2019	04	Int	Rattus rattus	Male		3_7	0.459014	Dry
SL2312	Sri Lanka	2019	04	Int	Rattus rattus	Female		3_8	0	Dry
SL2313	Sri Lanka	2019	04	Int	Rattus rattus	Female		3_3	0	Dry
SL2314	Sri Lanka	2019	04	Int	Rattus rattus	Male	L. borg	4_4	0.459014	Dry
SL2315	Sri Lanka	2019	04	Int	Rattus rattus	Male		4_4	0.459014	Dry
SL2316	Sri Lanka	2019	04	Int	Rattus rattus	Female		4_1	0.430051	Dry
SL2317	Sri Lanka	2019	04	Int	Rattus rattus	Female		4_1	0.430051	Dry
SL2318	Sri Lanka	2019	04	Int	Rattus rattus	Male		4_2	0.322023	Dry
SL2319	Sri Lanka	2019	04	Int	Rattus rattus	Female		4_9	0	Dry
SL2320	Sri Lanka	2019	05	Int	Rattus rattus	Male		3_1	0.634835	Wet
SL2321	Sri Lanka	2019	05	Int	Rattus rattus	Female		3_4	0.781066	Wet
SL2322	Sri Lanka	2019	05	Int	Rattus rattus	Male		3_4	0.781066	Wet
SL2323	Sri Lanka	2019	05	Int	Rattus rattus	Female		3_3	0	Wet
SL2324	Sri Lanka	2019	05	Int	Rattus rattus	Male		3_2	0.536182	Wet
SL2325	Sri Lanka	2019	05	Int	Rattus rattus	Male		4_5	0.603602	Wet
SL2326	Sri Lanka	2019	05	Int	Rattus rattus	Female		4_7	0.459014	Wet
SL2327	Sri Lanka	2019	05	Int	Rattus rattus	Male		4_9	0	Wet
SL2328	Sri Lanka	2019	05	Int	Rattus rattus	Female		4_10	0.503984	Wet
SL2329	Sri Lanka	2019	05	Int	Rattus rattus	Male		4_3	0.289032	Wet
SL2330	Sri Lanka	2019	05	Int	Rattus rattus	Male		4_5	0.603602	Wet
SL2331	Sri Lanka	2019	05	Int	Suncus murinus	Female		4_7	0.459014	Wet
SL2332	Sri Lanka	2019	05	Int	Rattus rattus	Female		3_2	0.536182	Wet
SL2333	Sri Lanka	2019	05	Int	Rattus rattus	Male		3_4	0.781066	Wet
SL2334	Sri Lanka	2019	05	Int	Rattus rattus	Male		3_1	0.634835	Wet
SL2335	Sri Lanka	2019	05	Int	Rattus rattus	Male		3_1	0.634835	Wet
SL2336	Sri Lanka	2019	05	Int	Rattus rattus	Female		3_3	0	Wet
SL2337	Sri Lanka	2019	05	Int	Rattus rattus	Female		3_5	0.422022	Wet
SL2338	Sri Lanka	2019	05	Int	Rattus rattus	Female		3_7	0.459014	Wet
SL2339	Sri Lanka	2019	05	Int	Rattus rattus	Female		3_7	0.459014	Wet
SL2340	Sri Lanka	2019	05	Int	Rattus rattus	Female		4_8	1.13034	Wet
SL2341	Sri Lanka	2019	05	Int	Rattus rattus	Female		4_4	0.459014	Wet
SL2342	Sri Lanka	2019	05	Int	Rattus rattus	Female	L. borg	4_1	0.430051	Wet
SL2343	Sri Lanka	2019	05	Int	Rattus rattus	Female		4_1	0.430051	Wet
SL2344	Sri Lanka	2019	05	Int	Rattus rattus	Female		4_2	0.322023	Wet
SL2345	Sri Lanka	2019	05	Int	Rattus rattus	Female	L. inter	4_2	0.322023	Wet
SL2346	Sri Lanka	2019	05	Int	Rattus rattus	Male		4_3	0.289032	Wet
SL2347	Sri Lanka	2019	05	Int	Rattus rattus	Female	n.d.	4_3	0.289032	Wet
SL2348	Sri Lanka	2019	05	Int	Rattus rattus	Female		4_4	0.459014	Wet
SL2349	Sri Lanka	2019	05	Int	Rattus rattus	Male		4_5	0.603602	Wet
SL2350	Sri Lanka	2019	05	Int	Rattus rattus	Female		4_8	1.13034	Wet
SL2351	Sri Lanka	2019	05	Wet	Rattus rattus	Male	L. borg	1_9	0	Wet
SL2352	Sri Lanka	2019	05	Wet	Rattus rattus	Male		1_10	0.830165	Wet
SL2353	Sri Lanka	2019	05	Wet	Rattus rattus	Female		1_2	0.650263	Wet
SL2354	Sri Lanka	2019	05	Wet	Rattus rattus	Female		1_2	0.650263	Wet
SL2355	Sri Lanka	2019	05	Wet	Rattus rattus	Male	L. borg	1_1	0.411813	Wet
SL2356	Sri Lanka	2019	05	Wet	Rattus rattus	Female		1_1	0.411813	Wet
SL2357	Sri Lanka	2019	05	Wet	Bandicota indica	Female		1_3	0.603602	Wet
SL2358	Sri Lanka	2019	05	Wet	Rattus rattus	Male		2_4	0.450159	Wet
SL2359	Sri Lanka	2019	05	Wet	Rattus rattus	Female		2_5	0	Wet
SL2360	Sri Lanka	2019	05	Wet	Rattus rattus	Male		2_6	0	Wet
SL2361	Sri Lanka	2019	05	Wet	Rattus rattus	Male		2_8	0	Wet
SL2362	Sri Lanka	2019	05	Wet	Rattus rattus	Female		2_9	0.720171	Wet
SL2363	Sri Lanka	2019	05	Wet	Rattus rattus	Male		2_3	1.00213	Wet
SL2364	Sri Lanka	2019	05	Wet	Rattus rattus	Female		2_4	0.450159	Wet
SL2365	Sri Lanka	2019	05	Wet	Rattus rattus	Male		2_1	0.34187	Wet
SL2366	Sri Lanka	2019	05	Wet	Rattus rattus	Male		1_1	0.411813	Wet
SL2367	Sri Lanka	2019	05	Wet	Rattus rattus	Female		1_2	0.650263	Wet
SL2368	Sri Lanka	2019	05	Wet	Rattus rattus	Male		1_3	0.603602	Wet
SL2369	Sri Lanka	2019	05	Wet	Rattus rattus	Female		1_5	0.459014	Wet
SL2370	Sri Lanka	2019	05	Wet	Rattus rattus	Male		1_7	0	Wet
SL2371	Sri Lanka	2019	05	Wet	Rattus rattus	Male		2_9	0.720171	Wet
SL2372	Sri Lanka	2019	05	Wet	Rattus rattus	Female		2_4	0.450159	Wet
SL2373	Sri Lanka	2019	05	Wet	Rattus rattus	Female		2_3	1.00213	Wet
SL2374	Sri Lanka	2019	05	Wet	Rattus rattus	Female		2_2	0.546146	Wet
SL2375	Sri Lanka	2019	05	Wet	Rattus rattus	Female		2_10	0.823241	Wet
SL2376	Sri Lanka	2019	05	Wet	Rattus rattus	Female		2_10	0.823241	Wet
SL2377	Sri Lanka	2019	05	Wet	Rattus rattus	Female	L. borg	2_7	0.503984	Wet
SL2378	Sri Lanka	2019	05	Wet	Rattus rattus	Female	L. borg	2_8	0	Wet
SL2379	Sri Lanka	2019	05	Wet	Rattus rattus	Female		2_9	0.720171	Wet
SL2380	Sri Lanka	2019	05	Dry	Rattus rattus	Female	n.d.	5_4	0	Wet
SL2381	Sri Lanka	2019	05	Dry	Suncus murinus	Male	L. borg	5_1	0.450159	Wet
SL2382	Sri Lanka	2019	05	Dry	Rattus rattus	Female		5_2	0.603602	Wet
SL2383	Sri Lanka	2019	05	Dry	Suncus murinus	Female		5_3	0.411813	Wet
SL2384	Sri Lanka	2019	05	Dry	Rattus rattus	Female		5_1	0.450159	Wet
SL2385	Sri Lanka	2019	05	Dry	Rattus rattus	Female		5_4	0	Wet
SL2386	Sri Lanka	2019	05	Dry	Rattus rattus	Male		5_6	0.422022	Wet
SL2387	Sri Lanka	2019	05	Dry	Rattus rattus	Female		5_9	0	Wet
SL2388	Sri Lanka	2019	05	Dry	Rattus rattus	Female		5_8	0.503984	Wet
SL2389	Sri Lanka	2019	05	Dry	Rattus rattus	Female		5_1	0.450159	Wet
SL2390	Sri Lanka	2019	05	Dry	Suncus murinus	Female	L. borg	5_10	0.632503	Wet
SL2391	Sri Lanka	2019	05	Dry	Rattus rattus	Male		5_5	0.459014	Wet
SL2392	Sri Lanka	2019	05	Dry	Rattus rattus	Male	n.d.	5_7	0	Wet
SL2393	Sri Lanka	2019	05	Dry	Rattus rattus	Female		5_9	0	Wet
SL2394	Sri Lanka	2019	05	Dry	Bandicota indica	Male		5_2	0.603602	Wet
SL2395	Sri Lanka	2019	05	Dry	Rattus rattus	Female		5_4	0	Wet
SL2396	Sri Lanka	2019	05	Dry	Rattus rattus	Female		5_2	0.603602	Wet
SL2397	Sri Lanka	2019	05	Dry	Rattus rattus	Female		5_6	0.422022	Wet
SL2398	Sri Lanka	2019	05	Dry	Rattus rattus	Female	L. borg	5_9	0	Wet
SL2399	Sri Lanka	2019	05	Dry	Rattus rattus	Female		5_10	0.632503	Wet
SL2400	Sri Lanka	2019	05	Dry	Rattus rattus	Female		5_4	0	Wet
SL2401	Sri Lanka	2019	05	Dry	Rattus rattus	Female		5_6	0.422022	Wet
SL2402	Sri Lanka	2019	05	Dry	Rattus rattus	Female		5_8	0.503984	Wet
SL2403	Sri Lanka	2019	05	Dry	Rattus rattus	Female		5_9	0	Wet
SL2404	Sri Lanka	2019	05	Dry	Rattus rattus	Male		5_2	0.603602	Wet
SL2405	Sri Lanka	2019	05	Dry	Rattus rattus	Female		5_4	0	Wet
SL2406	Sri Lanka	2019	05	Dry	Rattus rattus	Male		5_6	0.422022	Wet
SL2407	Sri Lanka	2019	05	Dry	Rattus rattus	Female		5_9	0	Wet
SL2408	Sri Lanka	2019	05	Dry	Rattus rattus	Male		5_1	0.450159	Wet
SL2409	Sri Lanka	2019	05	Dry	Rattus rattus	Female		5_1	0.450159	Wet
SL2410	Sri Lanka	2019	05	Dry	Rattus rattus	Female	L. inter	5_2	0.603602	Wet
SL2411	Sri Lanka	2019	05	Dry	Rattus rattus	Female		5_3	0.411813	Wet
SL2412	Sri Lanka	2019	05	Dry	Rattus rattus	Female		5_1	0.450159	Wet
SL2413	Sri Lanka	2019	06	Wet	Rattus rattus	Male		1_1	0.411813	Wet
SL2414	Sri Lanka	2019	06	Wet	Rattus rattus	Female		1_4	0.322023	Wet
SL2415	Sri Lanka	2019	06	Wet	Rattus rattus	Male		1_5	0.459014	Wet
SL2416	Sri Lanka	2019	06	Wet	Rattus rattus	Male		2_6	0	Wet
SL2417	Sri Lanka	2019	06	Wet	Rattus rattus	Female		2_7	0.503984	Wet
SL2418	Sri Lanka	2019	06	Wet	Rattus rattus	Female		2_1	0.34187	Wet
SL2419	Sri Lanka	2019	06	Wet	Rattus rattus	Female		2_1	0.34187	Wet
SL2420	Sri Lanka	2019	06	Wet	Rattus rattus	Male		2_2	0.546146	Wet
SL2421	Sri Lanka	2019	06	Wet	Rattus rattus	Male		1_2	0.650263	Wet
SL2422	Sri Lanka	2019	06	Wet	Rattus rattus	Female		1_4	0.322023	Wet
SL2423	Sri Lanka	2019	06	Wet	Rattus rattus	Male		1_5	0.459014	Wet
SL2424	Sri Lanka	2019	06	Wet	Rattus rattus	Female		1_7	0	Wet
SL2425	Sri Lanka	2019	06	Wet	Rattus rattus	Male	n.d.	1_8	0	Wet
SL2426	Sri Lanka	2019	06	Wet	Rattus rattus	Male		2_9	0.720171	Wet
SL2427	Sri Lanka	2019	06	Wet	Rattus rattus	Male		2_9	0.720171	Wet
SL2428	Sri Lanka	2019	06	Wet	Bandicota indica	Male		2_2	0.546146	Wet
SL2429	Sri Lanka	2019	07	Int	Rattus rattus	Female		3_2	0.536182	Wet
SL2430	Sri Lanka	2019	07	Int	Rattus rattus	Male	n.d.	3_4	0.781066	Wet
SL2431	Sri Lanka	2019	07	Int	Rattus rattus	Female		3_7	0.459014	Wet
SL2432	Sri Lanka	2019	07	Int	Rattus rattus	Male		3_8	0	Wet
SL2433	Sri Lanka	2019	07	Int	Rattus rattus	Female		3_10	0	Wet
SL2434	Sri Lanka	2019	07	Int	Rattus rattus	Female		3_3	0	Wet
SL2435	Sri Lanka	2019	07	Int	Rattus rattus	Female		3_4	0.781066	Wet
SL2436	Sri Lanka	2019	07	Int	Rattus rattus	Female		4_6	0	Wet
SL2437	Sri Lanka	2019	07	Int	Bandicota bengalensis	Female		4_8	1.13034	Wet
SL2438	Sri Lanka	2019	07	Int	Rattus rattus	Male	L. inter	4_9	0	Wet
SL2439	Sri Lanka	2019	07	Int	Rattus rattus	Female		4_1	0.430051	Wet
SL2440	Sri Lanka	2019	07	Int	Rattus rattus	Female		4_1	0.430051	Wet
SL2441	Sri Lanka	2019	07	Int	Rattus rattus	Female		3_3	0	Wet
SL2442	Sri Lanka	2019	07	Int	Rattus rattus	Female		3_4	0.781066	Wet
SL2443	Sri Lanka	2019	07	Int	Rattus rattus	Male		3_5	0.422022	Wet
SL2444	Sri Lanka	2019	07	Int	Rattus rattus	Female		3_1	0.634835	Wet
SL2445	Sri Lanka	2019	07	Int	Rattus rattus	Male		3_1	0.634835	Wet
SL2446	Sri Lanka	2019	07	Int	Rattus rattus	Male		3_9	0	Wet
SL2447	Sri Lanka	2019	07	Int	Rattus rattus	Female		3_3	0	Wet
SL2448	Sri Lanka	2019	07	Int	Rattus rattus	Female		4_3	0.289032	Wet
SL2449	Sri Lanka	2019	07	Int	Rattus rattus	Female		4_5	0.603602	Wet
SL2450	Sri Lanka	2019	07	Int	Rattus rattus	Female		4_7	0.459014	Wet
SL2451	Sri Lanka	2019	07	Int	Rattus rattus	Female		4_1	0.430051	Wet
SL2452	Sri Lanka	2019	07	Dry	Rattus rattus	Male		5_5	0.459014	Wet
SL2453	Sri Lanka	2019	07	Dry	Rattus rattus	Female		5_6	0.422022	Wet
SL2454	Sri Lanka	2019	07	Dry	Rattus rattus	Female		5_7	0	Wet
SL2455	Sri Lanka	2019	07	Dry	Rattus rattus	Female		5_8	0.503984	Wet
SL2456	Sri Lanka	2019	07	Dry	Rattus rattus	Female		5_1	0.450159	Wet
SL2457	Sri Lanka	2019	07	Dry	Rattus rattus	Male	L. borg	5_1	0.450159	Wet
SL2458	Sri Lanka	2019	07	Dry	Rattus rattus	Female		5_2	0.603602	Wet
SL2459	Sri Lanka	2019	07	Dry	Rattus rattus	Male		5_2	0.603602	Wet
SL2460	Sri Lanka	2019	07	Dry	Rattus rattus	Male		5_3	0.411813	Wet
SL2461	Sri Lanka	2019	07	Dry	Rattus rattus	Female		5_3	0.411813	Wet
SL2462	Sri Lanka	2019	07	Dry	Rattus rattus	Female		5_4	0	Wet
SL2463	Sri Lanka	2019	07	Dry	Rattus rattus	Male		5_9	0	Wet
SL2464	Sri Lanka	2019	07	Dry	Rattus rattus	Female		5_3	0.411813	Wet
SL2465	Sri Lanka	2019	07	Dry	Rattus rattus	Male		5_9	0	Wet
SL2466	Sri Lanka	2019	07	Dry	Suncus murinus	Female		5_8	0.503984	Wet
SL2467	Sri Lanka	2019	07	Dry	Rattus rattus	Male		5_2	0.603602	Wet
SL2468	Sri Lanka	2019	07	Dry	Rattus rattus	Male	L. inter	5_2	0.603602	Wet
SL2469	Sri Lanka	2019	08	Int	Rattus rattus	Male		3_1	0.634835	Wet
SL2470	Sri Lanka	2019	08	Int	Rattus rattus	Female		3_1	0.634835	Wet
SL2471	Sri Lanka	2019	08	Int	Rattus rattus	Female		3_3	0	Wet
SL2472	Sri Lanka	2019	08	Int	Rattus rattus	Male		3_6	0	Wet
SL2473	Sri Lanka	2019	08	Int	Rattus rattus	Male		3_8	0	Wet
SL2474	Sri Lanka	2019	08	Int	Rattus rattus	Male		3_8	0	Wet
SL2475	Sri Lanka	2019	08	Int	Rattus rattus	Female		3_9	0	Wet
SL2476	Sri Lanka	2019	08	Int	Suncus murinus	Male		4_5	0.603602	Wet
SL2477	Sri Lanka	2019	08	Int	Rattus rattus	Female		4_5	0.603602	Wet
SL2478	Sri Lanka	2019	08	Int	Suncus murinus	Female		4_1	0.430051	Wet
SL2479	Sri Lanka	2019	08	Int	Rattus rattus	Male		4_4	0.459014	Wet
SL2480	Sri Lanka	2019	08	Int	Rattus rattus	Male		4_8	1.13034	Wet
SL2481	Sri Lanka	2019	08	Int	Rattus rattus	Female		4_5	0.603602	Wet
SL2482	Sri Lanka	2019	08	Int	Rattus rattus	Male		4_2	0.322023	Wet
SL2483	Sri Lanka	2019	08	Int	Rattus rattus	Male		4_5	0.603602	Wet
SL2484	Sri Lanka	2019	08	Int	Rattus rattus	Female		4_1	0.430051	Wet
SL2485	Sri Lanka	2019	08	Int	Rattus rattus	Female		4_7	0.459014	Wet
SL2486	Sri Lanka	2019	08	Int	Rattus rattus	Male		4_9	0	Wet
SL2487	Sri Lanka	2019	08	Int	Rattus rattus	Female		4_1	0.430051	Wet
SL2488	Sri Lanka	2019	08	Int	Rattus rattus	Male	L. borg	4_1	0.430051	Wet
SL2489	Sri Lanka	2019	08	Int	Rattus rattus	Male		4_2	0.322023	Wet
SL2490	Sri Lanka	2019	08	Int	Rattus rattus	Female		4_3	0.289032	Wet
SL2491	Sri Lanka	2019	08	Int	Bandicota indica	Female		3_4	0.781066	Wet
SL2492	Sri Lanka	2019	08	Int	Bandicota indica	Male		3_7	0.459014	Wet
SL2493	Sri Lanka	2019	08	Int	Rattus rattus	Female		3_9	0	Wet
SL2494	Sri Lanka	2019	08	Int	Rattus rattus	Female		3_10	0	Wet
SL2495	Sri Lanka	2019	08	Int	Rattus rattus	Female		3_2	0.536182	Wet
SL2496	Sri Lanka	2019	08	Int	Rattus rattus	Female		3_3	0	Wet
SL2497	Sri Lanka	2019	08	Int	Rattus rattus	Female		3_10	0	Wet
SL2498	Sri Lanka	2019	08	Int	Rattus rattus	Female		3_10	0	Wet
SL2499	Sri Lanka	2019	08	Int	Suncus murinus	Female		4_3	0.289032	Wet
SL2500	Sri Lanka	2019	08	Int	Rattus rattus	Male		4_6	0	Wet

## Sheet: Legend
Variable	Definition
ID	unique identifier per individual host
Country	country of individual capture
year	year of capture
month	month of capture
site	climate zone: wet = wet zone, int = intermediate zone, dry = dry zone
host_species	genus and species name
gender	gender of host_species
lepto_species	genus and species name of leptospira
storage	unique identifier per storage structure
shannon	shannon index calculated per storage structure
season	season
