# Supplementary material for: Ecology and distribution of Leptospira spp., reservoir hosts and environmental interaction in Sri Lanka, with identification of a new strain
Source: PLoS Negl Trop Dis. 2022 Sep 16;16(9):e0010757. doi: 10.1371/journal.pntd.0010757 (PMC9518908; doi:10.1371/journal.pntd.0010757)
Supplement: S2 Data — (XLSX) [file pntd.0010757.s002.xlsx]

## Sheet: Fig4_A
Variance Estimates	L. borgpetersenii	L. interrogans	Leptospira spp
species	0.341826	0.54884	0.133667
zone	0.217436	0.194664	0.279923
shannon	0.286472	0.114877	0.333601
season	0.097064	0.0843952	0.196897
Random: spatial	0.057202	0.0572238	0.0559116
TjurR2	0.261787	0.211237	0.213298

## Sheet: Fig4_B
Posterior Mean (beta estimates)	Species	(Intercept)	speciesBandicota indica	speciesMus booduga	speciesRattus rattus	speciesSuncus murinus	zoneInt	zoneDry	shannon	seasonWet
	L. borgpetersenii	0.582328	0.239322	-0.920234	-0.477122	1.0521	-0.203906	0.565569	-1.57992	0.552058
	L. interrogans	-1.24104	-0.291995	-0.887522	1.05581	-0.862895	0.341335	-0.312785	0.662429	-0.41807
	Leptospira spp	-1.64828	0.204689	-0.903049	-0.0961089	-0.261144	0.271003	-0.505419	1.44702	-0.851911
Pr(x>0)	Species	(Intercept)	speciesBandicota indica	speciesMus booduga	speciesRattus rattus	speciesSuncus murinus	zoneInt	zoneDry	shannon	seasonWet
	L. borgpetersenii	0.735	0.598	0.2005	0.2625	0.905	0.339	0.8645	0.0295	0.8315
	L. interrogans	0.0835	0.383	0.2085	0.9075	0.1585	0.773	0.257	0.786	0.2225
	Leptospira spp	0.052	0.5835	0.1945	0.451	0.371	0.688	0.224	0.8695	0.083
Pr(x<0)	Species	(Intercept)	speciesBandicota indica	speciesMus booduga	speciesRattus rattus	speciesSuncus murinus	zoneInt	zoneDry	shannon	seasonWet
	L. borgpetersenii	0.265	0.402	0.7995	0.7375	0.095	0.661	0.1355	0.9705	0.1685
	L. interrogans	0.9165	0.617	0.7915	0.0925	0.8415	0.227	0.743	0.214	0.7775
	Leptospira spp	0.948	0.4165	0.8055	0.549	0.629	0.312	0.776	0.1305	0.917
